# Supplementary material for: An ultrasensitive and broadband transparent ultrasound transducer for ultrasound and photoacoustic imaging in-vivo
Source: Nat Commun. 2024 Feb 16;15:1444. doi: 10.1038/s41467-024-45273-4 (PMC10873420; doi:10.1038/s41467-024-45273-4)
Supplement: Supplementary file 8 — Supplementary Code [file 41467_2024_45273_MOESM8_ESM.zip]

Archive with 24 entries (24 files):
- Core/ActiveElement.m
- Core/BW_fc_calc.m
- Core/desktop.ini
- Core/E_matching.m
- Core/ideal_COAX.m
- Core/PassiveElement.m
- Core/response_printer.m
- Core/result_plot_dual.m
- Core/Series_C.m
- Core/Series_L.m
- Core/Series_R.m
- Core/Shunt_C.m
- Core/Shunt_L.m
- Core/Shunt_R.m
- Core/Simset.m
- Core/Transformer.m
- Core/TrStack.m
- desktop.ini
- Example_script/Conventioanl_OUT.m
- Example_script/Conventioanl_TUT.m
- Example_script/desktop.ini
- Example_script/Example_script20Mwith_tunning.m
- Example_script/Proposed_TUT.m
- Readme.txt
