# Supplementary material for: An ultrasensitive and broadband transparent ultrasound transducer for ultrasound and photoacoustic imaging in-vivo
Source: Nat Commun. 2024 Feb 16;15:1444. doi: 10.1038/s41467-024-45273-4 (PMC10873420; doi:10.1038/s41467-024-45273-4)
Supplement: Supplementary file 8 — Supplementary Code [file 41467_2024_45273_MOESM8_ESM.zip › Core/ActiveElement.m]

classdef ActiveElement < matlab.mixin.SetGet & matlab.mixin.Copyable
    properties
        simset;
        name;
        velocity;
        density;
        dielectric_const;
        kt;
        electric_loss;
        mechanical_loss;
        thickness;        
        Backplates=[]; 
    end
    properties (Dependent)     
       w0;
       tau;
       Zc;
       ZL;
       N;
    end
    methods
        function obj=ActiveElement(simset,Parameters)
           obj.simset=simset;     
           obj.name=Parameters.name;
           obj.velocity=Parameters.velocity;
           obj.density=Parameters.density;
           obj.dielectric_const=Parameters.dielectric_const;
           obj.mechanical_loss=Parameters.mechanical_loss;
           obj.electric_loss=Parameters.electric_loss;
           obj.kt=Parameters.kt;
           obj.thickness=Parameters.velocity/simset.fc*0.45;
        end       
        function value=get.w0(obj)
            value=pi*obj.velocity/obj.thickness;
        end
        function value=get.tau(obj)
            value=obj.thickness/obj.velocity/2/(sqrt(1+1i*tan(obj.mechanical_loss)));
        end
        function value=get.Zc(obj)
            value=obj.simset.area*obj.velocity*(sqrt(1+1i*tan(obj.mechanical_loss)))*obj.density;
        end
        function value=get.ZL(obj)
            p=obj.simset.p;            
            Zb=obj.simset.Zb*obj.simset.area;
            if (isempty(obj.Backplates))
               value=obj.Zc*(obj.Zc*sinh(p*obj.tau)+Zb.*cosh(p*obj.tau))./(obj.Zc*cosh(p*obj.tau)+Zb.*sinh(p*obj.tau));
            else
                for i=1:length(obj.Backplates)
                    Z=obj.Backplates{i}.Z;
                    ptau=obj.Backplates{i}.tau;
                    Zb=Z*(Z*sinh(p*ptau)+Zb.*cosh(p*ptau))./(Z*cosh(p*ptau)+Zb.*sinh(p*ptau));
                end
                value=obj.Zc*(obj.Zc*sinh(p*obj.tau)+Zb.*cosh(p*obj.tau))./(obj.Zc*cosh(p*obj.tau)+Zb.*sinh(p*obj.tau));
            end
        end       
        function value=get.N(obj)
            w=obj.simset.w;
            p=obj.simset.p;            
            C0=obj.dielectric_const*obj.simset.e0*(1-1i*tan(obj.electric_loss))*obj.simset.area/obj.thickness; 
            C_prime=real(-C0./(((obj.kt)^2).*sinc(w/obj.w0)));            
            Psi=real(obj.kt*sqrt(pi/obj.w0/C0/obj.Zc)*sinc(w/(2*obj.w0)));
             value=repmat(eye(2),[1,1,obj.simset.length]);
              for a=1:obj.simset.length
                 N6=[cosh(p(a).*obj.tau), -obj.Zc*sinh(p(a).*obj.tau); -(1/obj.Zc)*sinh(p(a)*obj.tau), cosh(p(a)*obj.tau)];
                 N4=[1,0;(-1/obj.ZL(a)),1];
                 N3=[1/Psi(a),0;0,Psi(a)];                 
                 N2=[1 -(C0+C_prime(a))/(p(a)*C0*C_prime(a));0,1];
                 value(:,:,a)=N6*N4*N3*N2;
              end
        end
    end
end
