# Supplementary material for: An ultrasensitive and broadband transparent ultrasound transducer for ultrasound and photoacoustic imaging in-vivo
Source: Nat Commun. 2024 Feb 16;15:1444. doi: 10.1038/s41467-024-45273-4 (PMC10873420; doi:10.1038/s41467-024-45273-4)
Supplement: Supplementary file 8 — Supplementary Code [file 41467_2024_45273_MOESM8_ESM.zip › Core/BW_fc_calc.m]

function [fc,BW]=BW_fc_calc (f,H,dB)
    Y=20*log10(abs(H)/max(abs(H)));
    f1=f(1:find(Y==0,1));
    Y1=Y(1:find(Y==0,1));
    f2=f(find(Y==0,1)+1:end);
    Y2=Y(find(Y==0,1)+1:end);
    v1=interp1(Y1,f1,dB, 'linear');
    v2=interp1(Y2,f2,dB, 'linear');
    
    fc=(v1+v2)/2;
    BW=(v2-v1)/fc*100;
end
