# Supplementary material for: An ultrasensitive and broadband transparent ultrasound transducer for ultrasound and photoacoustic imaging in-vivo
Source: Nat Commun. 2024 Feb 16;15:1444. doi: 10.1038/s41467-024-45273-4 (PMC10873420; doi:10.1038/s41467-024-45273-4)
Supplement: Supplementary file 8 — Supplementary Code [file 41467_2024_45273_MOESM8_ESM.zip › Core/E_matching.m]

classdef E_matching < matlab.mixin.SetGet
    properties
        simset;
        Layers;
    end
    properties (Dependent)
       N_Match;
    end
    methods
        function obj=E_matching(simset)
            obj.simset=simset;
        end
        function value=get.N_Match(obj)
            value=repmat(eye(2),[1,1,obj.simset.length]);
            for i=1:length(obj.Layers)
                    N=obj.Layers{i}.N;
                for a=1:obj.simset.length
                     value(:,:,a)=value(:,:,a)*N(:,:,a);
                end
            end
        end
    end    
end
