# Supplementary material for: An ultrasensitive and broadband transparent ultrasound transducer for ultrasound and photoacoustic imaging in-vivo
Source: Nat Commun. 2024 Feb 16;15:1444. doi: 10.1038/s41467-024-45273-4 (PMC10873420; doi:10.1038/s41467-024-45273-4)
Supplement: Supplementary file 8 — Supplementary Code [file 41467_2024_45273_MOESM8_ESM.zip › Core/PassiveElement.m]

classdef PassiveElement < matlab.mixin.SetGet & matlab.mixin.Copyable
    properties        
        simset;
        name;
        velocity;
        density;        
        mechanical_loss;
        thickness;
        vel_back;        
    end    
    properties (Dependent)       
       tau;
       Z;
       N;
    end
    methods
        function obj=PassiveElement(simset,Parameters)
            obj.simset=simset;
            obj.name=Parameters.name;
            obj.velocity=Parameters.velocity;
            obj.density=Parameters.density;
            obj.mechanical_loss=Parameters.mechanical_loss;           
            obj.thickness=Parameters.velocity/simset.fc*0.25;
        end        
        function value=get.tau(obj)
            value=obj.thickness/obj.velocity/(sqrt(1+1i*tan(obj.mechanical_loss)));
        end
        function value=get.Z(obj)
            value=obj.density*obj.velocity*obj.simset.area*(sqrt(1+1i*tan(obj.mechanical_loss)));
        end
        function value=get.N(obj)
             p=obj.simset.p;   
            value=repmat(eye(2),[1,1,obj.simset.length]);
             for a=1:obj.simset.length
                value(:,:,a)=[cosh(p(a).*obj.tau), -obj.Z*sinh(p(a).*obj.tau); -(1/obj.Z)*sinh(p(a)*obj.tau), cosh(p(a)*obj.tau)];
             end
        end
    end
end
