# Supplementary material for: An ultrasensitive and broadband transparent ultrasound transducer for ultrasound and photoacoustic imaging in-vivo
Source: Nat Commun. 2024 Feb 16;15:1444. doi: 10.1038/s41467-024-45273-4 (PMC10873420; doi:10.1038/s41467-024-45273-4)
Supplement: Supplementary file 8 — Supplementary Code [file 41467_2024_45273_MOESM8_ESM.zip › Core/response_printer.m]

classdef response_printer < matlab.mixin.SetGet
    properties
        simset;
        stacks;
        matching;
    end
    methods
        function obj=response_printer(simset,stacks,matching)
            obj.simset=simset;
            obj.stacks=stacks;
            obj.matching=matching;
        end
    end
    methods (Static)
        function [H,T]=transmit_res(obj)           
            H=zeros(1,obj.simset.length);           
            Zt=obj.simset.Zt*obj.simset.area;
            Rt=obj.simset.Rt;
            N_Match=obj.matching.N_Match;
            Nt=obj.stacks.Nt;
            for a=1:obj.simset.length
                Ntf=N_Match(:,:,a)*Nt(:,:,a);
                H(a)=Zt/(Ntf(1,1)*Zt+Ntf(1,2)+Rt*(Ntf(2,1)*Zt+Ntf(2,2)))/obj.simset.area;
            end
            TAn=-obj.simset.Path_Length*obj.simset.Atten_rate_n*((obj.simset.f/1000000).^obj.simset.lossfactor);
            TAn_G=exp(1).^(TAn);
            H=H.*TAn_G;
            T=zeros(1,obj.simset.time_sample);
            f=obj.simset.f;
            skip_N=ceil(obj.simset.fstart/(f(2)-f(1)));
            T(1+skip_N:obj.simset.length+skip_N)=H*obj.simset.time_sample/obj.simset.length;
            T=real(ifft(T.*obj.simset.Ex,'nonsymmetric'));
        end
        function [H,T]=receive_res(obj)
            H=zeros(1,obj.simset.length);           
            Zt=obj.simset.Zt*obj.simset.area;
            Rt=obj.simset.Rt;
            N_Match=obj.matching.N_Match;
            Nt=obj.stacks.Nt;
            for a=1:obj.simset.length
                Ntf=N_Match(:,:,a)*Nt(:,:,a);
                H(a)=2*Rt/(Ntf(1,1)*Zt+Ntf(1,2)+Rt*(Ntf(2,1)*Zt+Ntf(2,2)))*obj.simset.area;
            end
            TAn=-obj.simset.Path_Length*obj.simset.Atten_rate_n*((obj.simset.f/1000000).^obj.simset.lossfactor);
            TAn_G=exp(1).^(TAn);
            H=H.*TAn_G;           
            T=zeros(1,obj.simset.time_sample);
            f=obj.simset.f;
            skip_N=ceil(obj.simset.fstart/(f(2)-f(1)));
            T(1+skip_N:obj.simset.length+skip_N)=H*obj.simset.time_sample/obj.simset.length;
            T=real(ifft(T.*obj.simset.Ex,'nonsymmetric'));
        end
        function [H,T]=twoway_res(obj)
            H=zeros(1,obj.simset.length);            
            Zt=obj.simset.Zt*obj.simset.area;
            Rt=obj.simset.Rt;
            N_Match=obj.matching.N_Match;
            Nt=obj.stacks.Nt;
            for a=1:obj.simset.length
                Ntf=N_Match(:,:,a)*Nt(:,:,a);
                H(a)=Zt/(Ntf(1,1)*Zt+Ntf(1,2)+Rt*(Ntf(2,1)*Zt+Ntf(2,2))).*2*Rt/(Ntf(1,1)*Zt+Ntf(1,2)+Rt*(Ntf(2,1)*Zt+Ntf(2,2)));
            end
            TAn=-2*obj.simset.Path_Length*obj.simset.Atten_rate_n*((obj.simset.f/1000000).^obj.simset.lossfactor);
            TAn_G=exp(1).^(TAn);
            H=H.*TAn_G;
            T=zeros(1,obj.simset.time_sample);
            f=obj.simset.f;
            skip_N=ceil(obj.simset.fstart/(f(2)-f(1)));
            T(1+skip_N:obj.simset.length+skip_N)=H*obj.simset.time_sample/obj.simset.length;
            T=real(ifft(T.*obj.simset.Ex,'nonsymmetric'));
        end
        function IL=twoway_insetion_loss(obj)            
            H=zeros(1,obj.simset.length); 
            Zt=obj.simset.Zt*obj.simset.area;
            Rt=obj.simset.Rt;
            N_Match=obj.matching.N_Match;
            Nt=obj.stacks.Nt;
            for a=1:obj.simset.length
                Ntf=N_Match(:,:,a)*Nt(:,:,a);
                H(a)=Zt/(Ntf(1,1)*Zt+Ntf(1,2)+Rt*(Ntf(2,1)*Zt+Ntf(2,2))).*2*Rt/(Ntf(1,1)*Zt+Ntf(1,2)+Rt*(Ntf(2,1)*Zt+Ntf(2,2)));
            end
            TAn=-2*obj.simset.Path_Length*obj.simset.Atten_rate_n*((obj.simset.f/1000000).^obj.simset.lossfactor);
            TAn_G=exp(1).^(TAn);
            H=H.*TAn_G;
            IL=1./H;
        end
        function [H,T]=element_transmit_res(obj) 
            H=obj.stacks.Ht;           
            T=zeros(1,obj.simset.time_sample);
            f=obj.simset.f;
            skip_N=ceil(obj.simset.fstart/(f(2)-f(1)));            
            T(1+skip_N:obj.simset.length+skip_N)=H*obj.simset.time_sample/obj.simset.length;
            T=real(ifft(T,'nonsymmetric'));
        end
        function [H,T]=element_receive_res(obj)
            H=obj.stacks.Hr;            
             T=zeros(1,obj.simset.time_sample);
            f=obj.simset.f;
            skip_N=ceil(obj.simset.fstart/(f(2)-f(1)));
            T(1+skip_N:obj.simset.length+skip_N)=H*obj.simset.time_sample/obj.simset.length;
            T=real(ifft(T,'nonsymmetric'));
        end
        function [H,T]=element_twoway_res(obj)
            H=obj.stacks.Ht.*obj.stacks.Hr;            
             T=zeros(1,obj.simset.time_sample);
            f=obj.simset.f;
            skip_N=ceil(obj.simset.fstart/(f(2)-f(1)));
            T(1+skip_N:obj.simset.length+skip_N)=H*obj.simset.time_sample/obj.simset.length;
            T=real(ifft(T,'nonsymmetric'));
        end
        function IL=element_twoway_intertion_loss(obj)
            H=obj.stacks.Ht.*obj.stacks.Hr;                        
            IL=1./H;
        end
        function Z=Zin(obj)
            Z=zeros(1,obj.simset.length);
            ZE=obj.stacks.ZE; 
            N_Match=obj.matching.N_Match;
            for a=1:obj.simset.length
                 Z(a)=(N_Match(1,1,a)*ZE(a)+N_Match(1,2,a))/(N_Match(2,1,a)*ZE(a)+N_Match(2,2,a));
            end
        end
        function Z=Zout(obj)
           Z=zeros(1,obj.simset.length);
           Rt=obj.simset.Rt;
            N_Match=obj.matching.N_Match;
            Nt=obj.stacks.Nt;
            for a=1:obj.simset.length
                Ntf=N_Match(:,:,a)*Nt(:,:,a);
               Z(a)=(Ntf(2,2)*Rt-Ntf(1,2))/(Ntf(1,1)-Ntf(2,1)*Rt);               
           end
        end
        function gamma=Tx_reflection_coef(obj)
           gamma=zeros(1,obj.simset.length);
           Rt=obj.simset.Rt;
           Z_in=Zin(obj);           
            for a=1:obj.simset.length               
               gamma(a)=(Z_in(a)-Rt)/(Z_in(a)+Rt);
           end
        end    
        function gamma=Tx_transmission_coef(obj)
               gamma=zeros(1,obj.simset.length);
               Rt=obj.simset.Rt;
               Z_in=Zin(obj);           
                for a=1:obj.simset.length               
                   gamma(a)=2*sqrt(Z_in(a)*Rt)/(Z_in(a)+Rt);
               end
        end
         function gamma=Rx_reflection_coef(obj)
           gamma=zeros(1,obj.simset.length);
           Zt=obj.simset.Zt;
           Z_out=Zout(obj);          
            for a=1:obj.simset.length               
               gamma(a)=(Z_out(a)-Zt)/(Z_out(a)+Zt);
           end
        end    
        function gamma=Rx_transmission_coef(obj)
               gamma=zeros(1,obj.simset.length);
               Zt=obj.simset.Zt;
               Z_out=Zout(obj);           
                for a=1:obj.simset.length               
                   gamma(a)=2*sqrt(Z_out(a)*Zt)/(Z_out(a)+Zt);
               end
        end
    end        
end
