# Supplementary material for: An ultrasensitive and broadband transparent ultrasound transducer for ultrasound and photoacoustic imaging in-vivo
Source: Nat Commun. 2024 Feb 16;15:1444. doi: 10.1038/s41467-024-45273-4 (PMC10873420; doi:10.1038/s41467-024-45273-4)
Supplement: Supplementary file 8 — Supplementary Code [file 41467_2024_45273_MOESM8_ESM.zip › Core/result_plot_dual.m]

classdef result_plot_dual < matlab.mixin.SetGet
   properties
       printer;
       bg;
       axes_handle0;
       axes_handle1;
       type;
   end
   properties (Access = private)
       type_old;
   end
   methods
       function obj=result_plot(bg, printer, type)
           obj.bg=bg;
           obj.printer=printer;           
           obj.type=type;
           obj.axes_handle0=axes(bg);
           box off
           obj.axes_handle1=axes(bg);
           box off
            obj.axes_handle1.Color='none';
            obj.axes_handle1.XAxisLocation='top';
            obj.axes_handle1.YAxisLocation='right';
            obj.axes_handle1.XColor='b';
            obj.axes_handle1.YColor='b';
            obj.axes_handle1.Position(4)=0.76;
            obj.axes_handle0.Position(4)=0.76;
       end
       function draw_new()
           axes(obj.axes_handle0);
           cla;
           axes(obj.axes_handle1);
           cla;
           simset=obj.printer.simset;
           stacks=obj.printer.stacks;
           matching=obj.printer.matching;
           switch obj.type
               case 0
                   [H,T]=response_printer.transmit_res(obj.printer);
                   axes(obj.axes_handle0)
                   plot(simset.t*1E06,T,'color','k');
                   xlabel('Time (μs)'), ylabel('Pa');
                   axes(obj.axes_handle1)
                   plot(simset.f*1E-06,20*log10(abs(H)),'color','b');
                   xlabel('Frequency (MHz)'), ylabel('Pa (dB)');
                   
               case 1
                   [H, T]=response_printer.element_transmit_res(obj.printer);
                    axes(obj.axes_handle0)
                   plot(simset.t*1E06,T,'color','k');
                   xlabel('Time (μs)'), ylabel('Pa/V');
                   axes(obj.axes_handle1)
                   plot(simset.f*1E-06,20*log10(abs(H)),'color','b');
                   xlabel('Frequency (MHz)'), ylabel('Pa/V (dB)');
                    
               case 2
                   [H,T]=response_printer.receive_res(obj.printer);
                   axes(obj.axes_handle0)
                   plot(simset.t*1E06,T,'color','k');
                   xlabel('Time (μs)'), ylabel('V');
                   axes(obj.axes_handle1)
                   plot(simset.f*1E-06,20*log10(abs(H)),'color','b');
                   xlabel('Frequency (MHz)'), ylabel('V (dB)');
               case 3
                   
               case 4
                   
               case 5
           end
           
       end
   end
end
