# Supplementary material for: An ultrasensitive and broadband transparent ultrasound transducer for ultrasound and photoacoustic imaging in-vivo
Source: Nat Commun. 2024 Feb 16;15:1444. doi: 10.1038/s41467-024-45273-4 (PMC10873420; doi:10.1038/s41467-024-45273-4)
Supplement: Supplementary file 8 — Supplementary Code [file 41467_2024_45273_MOESM8_ESM.zip › Core/Series_L.m]

classdef Series_L < matlab.mixin.SetGet
   properties
      simset;
      L;
   end
   properties (Dependent)
       N;
   end
   methods
       function obj=Series_L(simset,L)
           obj.simset=simset;
           obj.L=L;
       end
       function value=get.N(obj)
            p=obj.simset.p;
            value=repmat(eye(2),[1,1,obj.simset.length]);
            for a=1:obj.simset.length
                value(1,2,a)=(obj.L*p(a));
            end
       end
   end    
end
