# Supplementary material for: An ultrasensitive and broadband transparent ultrasound transducer for ultrasound and photoacoustic imaging in-vivo
Source: Nat Commun. 2024 Feb 16;15:1444. doi: 10.1038/s41467-024-45273-4 (PMC10873420; doi:10.1038/s41467-024-45273-4)
Supplement: Supplementary file 8 — Supplementary Code [file 41467_2024_45273_MOESM8_ESM.zip › Core/Simset.m]

classdef Simset < matlab.mixin.SetGet & matlab.mixin.Copyable
    properties (SetObservable)
        
    end
    properties
        E=[1 0;0 1];
        e0=8.854187817E-12;
        mu0=4*pi*1E-7;
        fc; % designed center frequency
        length = 64; % calculation sample length
        time_sample=4096;
%         fscale = 32; % sampling ratio scale 
        fstart;
        fend;
        Rt= 50; 
        tEx=[];
        Zt=1.5*1E06;
        Zb=5.9*1E06;
        Path_Length=0;
        Atten_rate_n=0.22/8.7;
        lossfactor=2;        
        area;
        wire_area=0;
    end
    properties (Dependent)
        fs;
        f;
        p;
        Ex;
        w;
        t;
    end
    methods
        function obj=Simset(fc)
            obj.fc=fc;
            obj.fstart=2*fc*(1/(obj.length-1));
            obj.fend=fc*2;
        end
        function value=get.fs(obj)
            value=(obj.f(2)-obj.f(1))*obj.time_sample;
        end
        function value=get.w(obj)
            value=obj.f*2*pi;
        end
        function value=get.p(obj)
            value=1i*obj.w;
        end
        function value=get.f(obj)
            value=linspace(obj.fstart,obj.fend,obj.length);
        end
        function value=get.t(obj)
           value=linspace(0,1/obj.fs*(obj.time_sample-1),obj.time_sample);
        end
        function value=get.Ex(obj)
            if isempty(obj.tEx)
                value=1;
            else
                if length(obj.tEx)==obj.time_sample
                    temp=fft(obj.tEx)/obj.time_sample*obj.length*2;
                    temp(floor(length(temp)/2)+1:end)=0;                    
                    value=temp;
                else
                    disp('Please reset excitation signal');
                   value=1; 
                end
            end            
        end
    end
end
