# Supplementary material for: An ultrasensitive and broadband transparent ultrasound transducer for ultrasound and photoacoustic imaging in-vivo
Source: Nat Commun. 2024 Feb 16;15:1444. doi: 10.1038/s41467-024-45273-4 (PMC10873420; doi:10.1038/s41467-024-45273-4)
Supplement: Supplementary file 8 — Supplementary Code [file 41467_2024_45273_MOESM8_ESM.zip › Core/TrStack.m]

classdef TrStack < matlab.mixin.SetGet
    properties
        simset;
        Layers;        
    end
    properties (Dependent)
        Nt;
        ZE;
        ZA;
        Ht;
        Hr;
    end
    methods
        function obj=TrStack(simset)
            obj.simset=simset;
        end
        function value=get.Nt(obj)           
            value=repmat(eye(2),[1,1,obj.simset.length]);            
            for i=1:length(obj.Layers)
                    N=obj.Layers{i}.N;
                for a=1:obj.simset.length
                     value(:,:,a)=value(:,:,a)/N(:,:,a);
                end
            end
        end

        function value=get.ZE(obj)
            value=zeros(1,obj.simset.length);
             Nt=obj.Nt;
             Zt=obj.simset.Zt*obj.simset.area;
             for a=1:obj.simset.length
             value(a)=(Nt(1,1,a)*Zt+Nt(1,2,a))/(Nt(2,1,a)*Zt+Nt(2,2,a));
             end
        end
        function value=get.ZA(obj)
            value=zeros(1,obj.simset.length);
            Nt=obj.Nt;
           Rt=obj.simset.Rt;
           for a=1:obj.simset.length
             value(a)=(Nt(2,2,a)*Rt-Nt(1,2,a))/(Nt(1,1,a)-Nt(2,1,a)*Rt);
           end
        end
        function value=get.Ht(obj)
             value=zeros(1,obj.simset.length);
              ZE=obj.ZE;
              Zt=obj.simset.Zt*obj.simset.area;
              Rt=obj.simset.Rt;
              Ntt=obj.Nt;
            for a=1:obj.simset.length
                value(a)=Zt/(Ntt(1,1,a)*Zt+Ntt(1,2,a)+Rt*(Ntt(2,1,a)*Zt+Ntt(2,2,a)))/obj.simset.area;
            end            
        end
        function value=get.Hr(obj)
             value=zeros(1,obj.simset.length);
             Zt=obj.simset.Zt*obj.simset.area;
             Rt=obj.simset.Rt;
             Ntt=obj.Nt;
            for a=1:obj.simset.length
                value(a)=2*Rt/(Ntt(1,1,a)*Zt+Ntt(1,2,a)+Rt*(Ntt(2,1,a)*Zt+Ntt(2,2,a)))*obj.simset.area;
            end            
        end
    end
    methods (Static)
        
    end
end
