# Supplementary material for: An ultrasensitive and broadband transparent ultrasound transducer for ultrasound and photoacoustic imaging in-vivo
Source: Nat Commun. 2024 Feb 16;15:1444. doi: 10.1038/s41467-024-45273-4 (PMC10873420; doi:10.1038/s41467-024-45273-4)
Supplement: Supplementary file 8 — Supplementary Code [file 41467_2024_45273_MOESM8_ESM.zip › Example_script/Example_script20Mwith_tunning.m]

clear all
close all
%% Initislize simulator
S=Simset(20e6); % type center frequency
Ts=TrStack(S);
EM=E_matching(S);
R_printer=response_printer(S,Ts,EM);
S.Zt=1.5E6;
S.Zb=8.0E6;

%% KLM simulation area
S.area=0.0056 *0.0056; %in m^2

%% frequency domain parameter
% S.fend=S.fc*4;%
% S.time_sample=8192;
% S.length=256;

%% propagation medium
S.Path_Length=0.01; %% target distance in m.
% S.Atten_rate_n=0.9;
% S.lossfactor=1;


%% Excitation function option (optional)
S.tEx=zeros(1,S.time_sample);
delay=450e-9;
duration=2E-9;
Wn=floor((delay+duration)*S.fs)-floor(delay*S.fs)+1;
S.tEx(floor(delay*S.fs):floor((delay+duration)*S.fs))=hann(Wn)*(-100);


%%  Layer setting.

Active.name='LNO';
Active.velocity=7340;
Active.density=4640;
Active.dielectric_const = 28;
Active.kt = 0.49;
Active.electric_loss = 0.0070;
Active.mechanical_loss =0.0050;
P=ActiveElement(S,Active);

matching1.name='2-3 um silver epoxy';
matching1.velocity=1900;
matching1.density=3860;
matching1.mechanical_loss =0;
M1=PassiveElement(S,matching1);


matching2.name='Epotek';
matching2.velocity=2650;
matching2.density=1150;
matching2.mechanical_loss =0;
M2=PassiveElement(S,matching2);


Ts.Layers={P,M1,M2}; %% setting layer order in simulator.

%% use if you want thickness tunning

P.thickness=160e-6;
M1.thickness=24e-6;
M2.thickness=33e-6;


%% Electrical matching & tunning
Lm=1000E-9;
EM_L=Series_L(S,Lm);
EM.Layers={EM_L}; %% Electrical matching.

%% Result printing


[H, T]=response_printer.element_transmit_res(R_printer);
figure,
ax1=axes;
plot(S.t*1E06,T,'color','k');
box off
xlabel('Time (μs)'), ylabel('Pa')
ax2=axes;
plot(S.f*1E-06,20*log10(abs(H)),'color','b');
box off
ax2.Color='none';
ax2.XAxisLocation='top';
ax2.YAxisLocation='right';
ax2.XColor='b';
ax2.YColor='b';
xlabel('Frequency (MHz)'), ylabel('Pa/V (dB)')
ax2.Position(4)=0.76;
ax1.Position(4)=0.76;
[fc,BW]=BW_fc_calc(S.f/1000000,H,-6)
max(T)-min(T)


[H, T]=response_printer.transmit_res(R_printer);
figure,
ax1=axes;
plot(S.t*1E06,T,'color','k');
box off
xlabel('Time (μs)'), ylabel('Pa')
ax2=axes;
plot(S.f*1E-06,20*log10(abs(H)),'color','b');
box off
ax2.Color='none';
ax2.XAxisLocation='top';
ax2.YAxisLocation='right';
ax2.XColor='b';
ax2.YColor='b';
xlabel('Frequency (MHz)'), ylabel('Pa/V (dB)')
ax2.Position(4)=0.76;
ax1.Position(4)=0.76;
[fc,BW]=BW_fc_calc(S.f/1000000,H,-6)
max(T)-min(T)
% 

% 
% 
[H, T]=response_printer.element_receive_res(R_printer);
figure,
ax1=axes;
plot(S.t*1E06,T,'color','k');
box off
xlabel('Time (μs)'), ylabel('V')
ax2=axes;
plot(S.f*1E-06,20*log10(abs(H)),'color','b');
ylim([max(20*log10(abs(H)))-20,max(20*log10(abs(H)))])
xlim([0,S.fc*2*1E-06])
box off
ax2.Color='none';
ax2.XAxisLocation='top';
ax2.YAxisLocation='right';
ax2.XColor='b';
ax2.YColor='b';
xlabel('Frequency (MHz)'), ylabel('V/Pa (dB)')
ax2.Position(4)=0.76;
ax1.Position(4)=0.76;
[fc,BW]=BW_fc_calc(S.f/1000000,H,-6)
max(T)-min(T)


[H, T]=response_printer.receive_res(R_printer);
figure,
ax1=axes;
plot(S.t*1E06,T,'color','k');
box off
xlabel('Time (μs)'), ylabel('V')
ax2=axes;
plot(S.f*1E-06,20*log10(abs(H)),'color','b');
ylim([max(20*log10(abs(H)))-20,max(20*log10(abs(H)))])
xlim([0,S.fc*2*1E-06])
box off
ax2.Color='none';
ax2.XAxisLocation='top';
ax2.YAxisLocation='right';
ax2.XColor='b';
ax2.YColor='b';
xlabel('Frequency (MHz)'), ylabel('V/Pa (dB)')
ax2.Position(4)=0.76;
ax1.Position(4)=0.76;
[fc,BW]=BW_fc_calc(S.f/1000000,H,-6)
max(T)-min(T)
% figure(F);
% plot(S.t*1E06,abs(hilbert(T))/max(abs(hilbert(T))));

[H, T]=response_printer.element_twoway_res(R_printer);
figure,
ax1=axes;
plot(S.t*1E06,T,'color','k');
box off
xlabel('Time (μs)'), ylabel('V')
ax2=axes;
plot(S.f*1E-06,20*log10(abs(H)),'color','b');
ylim([-80 0])
% ylim([max(20*log10(abs(H)))-20,max(20*log10(abs(H)))])
xlim([0,S.fc*2*1E-06])
box off
ax2.Color='none';
ax2.XAxisLocation='top';
ax2.YAxisLocation='right';
ax2.XColor='b';
ax2.YColor='b';
xlabel('Frequency (MHz)'), ylabel('Vout/Vin (dB)')
ax2.Position(4)=0.76;
ax1.Position(4)=0.76;
F=figure;
plot(S.t*1E06,abs(hilbert(T))/max(abs(hilbert(T))));
hold;
[fc,BW]=BW_fc_calc(S.f/1000000,H,-6)
max(T)-min(T)


% 
[H, T]=response_printer.twoway_res(R_printer);
figure,
ax1=axes;
plot(S.t*1E06,T,'color','k');
box off
xlabel('Time (μs)'), ylabel('V')
% xlim([0,0.3])
ax2=axes;
plot(S.f*1E-06,20*log10(abs(H)),'color','b');
xlim([0,S.fc*2*1E-06])
% ylim([max(20*log10(abs(H)))-20,max(20*log10(abs(H)))])
box off
ax2.Color='none';
ax2.XAxisLocation='top';
ax2.YAxisLocation='right';
ax2.XColor='b';
ax2.YColor='b';
xlabel('Frequency (MHz)'), ylabel('V (dB)')
ax2.Position(4)=0.76;
ax1.Position(4)=0.76;
figure(F);
plot(S.t*1E06,abs(hilbert(T))/max(abs(hilbert(T))));

[fc,BW]=BW_fc_calc(S.f/1000000,H,-6)
max(T)-min(T)

fc*BW

Z_in=response_printer.Zin(R_printer);
figure,
colororder({'k','b'})
yyaxis left
plot(S.f/1000000,abs(Z_in))
xlabel('Frequency (MHz)'), ylabel('Z (Ohm)')
ylim ([0,300])
yyaxis right
plot(S.f/1000000,angle(Z_in)), ylabel('Phase (rad)')
ylim ([-pi/2,pi/2])
% 
ZE=Ts.ZE;
figure,
colororder({'k','b'})
yyaxis left
plot(S.f/1000000,abs(ZE))
xlabel('Frequency (MHz)'), ylabel('Z (Ohm)')
ylim ([0,300])
yyaxis right
plot(S.f/1000000,angle(ZE)), ylabel('Phase (rad)')
ylim ([-pi/2,pi/2])

Z_out=response_printer.Zout(R_printer);
figure,
colororder({'k','b'})
yyaxis left
plot(S.f/1000000,abs(Z_out)/S.area/1000000)
xlabel('Frequency (MHz)'), ylabel('Z (MRayl)')
yyaxis right
plot(S.f/1000000,angle(Z_out)), ylabel('Phase (rad)')
