# Supplementary material for: An ultrasensitive and broadband transparent ultrasound transducer for ultrasound and photoacoustic imaging in-vivo
Source: Nat Commun. 2024 Feb 16;15:1444. doi: 10.1038/s41467-024-45273-4 (PMC10873420; doi:10.1038/s41467-024-45273-4)
Supplement: Supplementary file 8 — Supplementary Code [file 41467_2024_45273_MOESM8_ESM.zip › Example_script/Proposed_TUT.m]

clear all
close all
%% Initislize simulator
S=Simset(30e6); % type center frequency
Ts=TrStack(S);
EM=E_matching(S);
S.area=0.0056 *0.0056;
% S.time_sample=8192;
% S.length=256;
R_printer=response_printer(S,Ts,EM);

S.Zt=1.5E6;
S.Zb=2.36E6;
%%  Layer setting.

Active.name='LNO';
Active.velocity=7340;
Active.density=4640;
Active.dielectric_const = 28;
Active.kt = 0.49;
Active.electric_loss = 0.0070;
Active.mechanical_loss =0.0050;
P=ActiveElement(S,Active);


matching1.name='(7.48MRayl)';
matching1.velocity=3673;
matching1.density=2038;
matching1.mechanical_loss =0;


M1=PassiveElement(S,matching1);


matching2.name='CrystalClear';
matching2.velocity=2280;
matching2.density=1036;
matching2.mechanical_loss =0;
M2=PassiveElement(S,matching2);

BP.name='3.88 MRayl';
BP.velocity=2744;
BP.density=1414;
BP.mechanical_loss =0;


BP=PassiveElement(S,BP);


P.Backplates={BP};

Ts.Layers={P,M1,M2}; %% setting layer order in simulator.

%% use if you want thickness tunning
%thickness for initial paln (fig 1)
P.thickness=113e-6;
M1.thickness=31e-6;
M2.thickness=20e-6;
BP.thickness=24e-6;

%thickness confirmed after fabrication (supplymenraty fig4)
% P.thickness=101e-6;
% M1.thickness=30e-6;
% M2.thickness=18e-6;
% BP.thickness=25e-6;


%% Result printing


[H, T]=response_printer.element_twoway_res(R_printer);
figure,
ax1=axes;
plot(S.t*1E06,T,'color','k');
box off
xlabel('Time (μs)'), ylabel('V')
ax2=axes;
plot(S.f*1E-06,20*log10(abs(H)),'color','b');
ylim([-80 0])
% ylim([max(20*log10(abs(H)))-20,max(20*log10(abs(H)))])
xlim([0,S.fc*2*1E-06])
box off
ax2.Color='none';
ax2.XAxisLocation='top';
ax2.YAxisLocation='right';
ax2.XColor='b';
ax2.YColor='b';
xlabel('Frequency (MHz)'), ylabel('Vout/Vin (dB)')
ax2.Position(4)=0.76;
ax1.Position(4)=0.76;
F=figure;
plot(S.t*1E06,abs(hilbert(T))/max(abs(hilbert(T))));
hold;
[fc,BW]=BW_fc_calc(S.f/1000000,H,-6)
max(T)-min(T)

ZE=Ts.ZE;
figure,
% colororder({'k','b'})
yyaxis left
plot(S.f/1000000,abs(ZE))
xlabel('Frequency (MHz)'), ylabel('Z (Ohm)')
ylim ([0,300])
yyaxis right
plot(S.f/1000000,angle(ZE)), ylabel('Phase (rad)')
ylim ([-pi/2,pi/2])
