# Supplementary material for: An ultrasensitive and broadband transparent ultrasound transducer for ultrasound and photoacoustic imaging in-vivo
Source: Nat Commun. 2024 Feb 16;15:1444. doi: 10.1038/s41467-024-45273-4 (PMC10873420; doi:10.1038/s41467-024-45273-4)
Supplement: Supplementary file 8 — Supplementary Code [file 41467_2024_45273_MOESM8_ESM.zip › Readme.txt]

This directory contains supplementary code files for the MATLAB-based KLM simulator.

The 'Core' directory contains all the files that define the classes and features of the simulator.

The MATLAB path must include all files here to run the simulation.

This source code does not require additional installments.

The 'Example_script' directory contains code files for the simulation scripts used in this study and additional examples for the other case.

User normally can get the result of 'Example_script' in few seconds. 

We developed this source code using the MATLAB 2022 version.

We confirmed compatibility in MATLAB 2020, MATLAB 2021, MATLAB 2022.

This program requires Signal Processing Toolbox.


Copyright <2024> <Seonghee Cho>

Redistribution and use in source forms, with or without modification, are permitted provided that the following conditions are met:

1. Redistributions of source code must retain the above copyright notice, this list of conditions and the following disclaimer.

2. When using and distributing results using this source code, citation to the following paper is required.

"Cho et. al. An ultrasensitive and broadband transparent ultrasound transducer for ultrasound and photoacoustic imaging in-vivo. Nature Communications, 2024"
